# Supplementary material for: Radiomics Nomogram Based on Radiomics Score from Multiregional Diffusion-Weighted MRI and Clinical Factors for Evaluating HER-2 2+ Status of Breast Cancer
Source: Diagnostics (Basel). 2021 Aug 18;11(8):1491. doi: 10.3390/diagnostics11081491 (PMC8395031; doi:10.3390/diagnostics11081491)
Supplement: Supplementary file 1 [file diagnostics-11-01491-s001.zip]

Archive with 1 entries (1 files):
- diagnostics-1316695-supplementary.pdf
